# Supplementary material for: Reliability and validity of a new accelerometer-based device for detecting physical activities and energy expenditure
Source: PeerJ. 2018 Oct 11;6:e5775. doi: 10.7717/peerj.5775 (PMC6186411; doi:10.7717/peerj.5775)
Supplement: Supplemental Information 5 [file peerj-06-5775-s005.xlsx]

## Sheet: Activity types detection
	Fibion thigh						ActiGraph
ID	walking 1(min)	walking 2 (min)	sitting 1 (min)	sitting 2 (min)	standing 1 (min)	standing 2 (min)	walking 1(min)	walking 2 (min)	sitting 1 (min)	sitting 2 (min)	standing 1 (min)	standing 2 (min)
Bo Xiao	14.15	14.9	14.5	13.7167	13.6333	12.7333	14.6667	14.7833	12.0167	12.85	11.9	10.9333
Zuli Yuan	14.6167	14.9	14.4667	14.3833	11.9	13.6	14.9333	14.8333	14.8667	14.4167	14.6	14.7
Lu Kui	14.85	14	14.4667	13.6667	14.3167	12.9167	14.4833	14.3833	12.25	12.9167	13.5667	13.5
Mei Ye	14.4667	14.75	14.4	14.3167	14.35	14.3333	14.2667	14.3333	14.1667	13.9167	14.3833	14.5167
Xiangyu Zhai	14.8833	14	14.5167	14.25	14.1667	13.1667	14.5	14.6167	12.05	13.9	11.85	13.3833
Hanhua Zhao	14.35	14.6833	14.45	14.4333	13.4833	14.05	14.6667	14.4667	14.8333	14.8	14.15	13.8333
Qian Gu	14.2167	15	14.3167	13.5333	12.1833	13.5167	14.4667	14.0333	14.3	13.9833	14.3833	14.2333
Shirui Xu	14.15	14.7667	14.4	14.3833	13.3667	11.6	14.8167	14.4333	14.95	14.8333	14.75	14.8833
Yongxiang Zhao	14.8333	14.9	14.4167	13.6333	13.6	12.3	14.9833	13.7167	12.25	15.65	13.5667	13
Jilun Cai	14.4667	14.1667	14.3167	14.2667	14.0167	13.0333	14.4667	13.9833	14.8667	14.0333	14.5667	14.6167
Ziyuan Chen	14.7333	14	14.4333	14.1	13.3833	12.7	15	14.95	12.1833	13.7167	11.7833	11.8667
Yujie Kang	14.4333	14.6667	14.4333	14.35	11.3167	10.8667	14.8333	14.8	14.85	14.9667	14.4833	14
Shengbiao Qu	13.6	13.9333	14.8667	14.5833	14.6667	14.2	15.7333	15.3833	15	13.6667	13.6667	13.9167
Jimeng Zhang	14.8333	14.35	14.5333	14.1667	13.35	13.25	16	16	15	15	15	16
Lei Xu	13.2667	13.8333	13.55	14.05	14.1833	13.8667	16	15.4833	15	15	15	16
Fafan Sun	15.0167	14.7833	14.9167	14.5833	11.6667	12.3833	12.6833	16	15	12.7333	15	11.5333
Yifan Wang	14.7	14.4167	14.3167	14.45	12.45	12.5167	16	12.15	15	13.0167	13.8167	15.4667
Xiao Liang	14.45	14.6667	13.8667	14.35	14.3833	12.6833	15	14.3833	15	12.3167	12.4167	13.6167
Annotation:

## Sheet: Energy expenditure estimation
	Fibion thigh						ActiGraph
ID	sitting 1 (kcal/min)	sitting 2 (kcal/min)	standing 1 (kcal/min)	standing 2 (kcal/min)	walking 1 (kcal/min)	walking 2 (kcal/min)	sitting 1 (kcal/min)	sitting 2 (kcal/min)	standing 1 (kcal/min)	standing 2 (kcal/min)	walking 1 (kcal/min)	walking 2 (kcal/min)
Bo Xiao	1.39975	1.38663	1.78791	1.6065	3.48916	3.72096	1.23333	1.40353	1.60333	1.704	3.9109	3.5416
Zuli Yuan	1.10005	1.25644	1.58183	1.40782	2.8353	2.53911	1.46667	1.50627	1.76	1.96533	3.9336	3.7752
Lu Kui	1.44715	1.32878	1.92103	1.78311	4.31848	4.60659	1.28333	1.36695	1.28333	1.6478	4.0964	3.26352
Mei Ye	1.3586	1.26087	1.95356	2.14	3.84155	3.57866	1.6425	1.569	2.0025	1.884	3.864	4.227
Xiangyu Zhai	1.37254	1.45315	1.34703	1.71654	3.88964	4.21649	1.1	1.243	2.11	2.1	3.659	3.445
Hanhua Zhao	1.00542	1.13234	1.65248	1.53127	2.50593	2.82824	1.515	1.79107	1.818	2.02	3.53332	3.83463
Qian Gu	1.60349	1.52981	2.2592	2.03275	4.37826	4.5697	1.60349	1.52981	2.2592	2.03275	4.37826	4.5697
Shirui Xu	1.15333	1.41673	1.931	1.77302	3.51487	2.52394	1.15333	1.41673	1.931	1.77302	3.51487	2.52394
Yongxiang Zhao	1.23468	1.33501	1.86529	1.92322	4.22807	4.20034	1.23468	1.33501	1.86529	1.92322	4.22807	4.20034
Jilun Cai	1.01556	1.15873	1.55604	1.30091	3.09165	2.93865	1.01556	1.15873	1.55604	1.30091	3.09165	2.93865
Ziyuan Chen	1.53648	1.66342	1.55043	1.73476	3.21466	3.18505	1.53648	1.66342	1.55043	1.73476	3.21466	3.18505
Yujie Kang	1.35261	1.48282	1.90147	1.5009	3.35455	2.58829	1.35261	1.48282	1.60147	1.5009	3.35455	2.58829
Shengbiao Qu	1.01045	1.00542	1.56643	1.61232	4.10129	4.16147	1.01045	1.00542	1.56643	1.61232	4.10129	4.16147
Jimeng Zhang	1.49319	1.30349	1.9491	2.12981	2.86515	3.46518	1.49319	1.30349	1.9491	2.12981	2.86515	3.46518
Lei Xu	1.13561	1.15333	1.42064	1.41673	3.2856	3.9351	1.13561	1.15333	1.42064	1.41673	3.2856	3.9351
Fafan Sun	1.31882	1.43468	1.56068	1.53501	2.89183	2.45181	1.31882	1.43468	1.56068	1.53501	2.89183	2.45181
Yifan Wang	0.989607	1.01556	1.56643	1.61232	2.40391	2.9224	0.989607	1.01556	1.56643	1.61232	2.40391	2.9224
Xiao Liang	1.47377	1.53648	1.85828	1.86342	3.04555	3.39804	1.47377	1.53648	1.85828	1.86342	3.04555	3.39804
Annotation:
