# Supplementary material for: Reliability and validity of a new accelerometer-based device for detecting physical activities and energy expenditure
Source: PeerJ. 2018 Oct 11;6:e5775. doi: 10.7717/peerj.5775 (PMC6186411; doi:10.7717/peerj.5775)
Supplement: Supplemental Information 6 [file peerj-06-5775-s006.xlsx]

## Sheet: Activity types of Fibion pocket
ID	pocket_sitting	pocket_satnding	pocket_walking	pocket_cycling	pocket_HI	pocket_MV	pocket_activity	pocket_total	pocket_long_sitting	pocket_LPA	criterion_sitting	criterion_standing	criterion_walking	criterion_cycling	criterion_HI	criterion_MV	criterion_activity	criterion_total	criterion_long_sitting	criterion_LPA
1	486.8	113.05	53.75	20	7.98333	34	194.783	681.583	117	196	486	82	86	30	0	65	212	698	252	164
2	496.45	95.9167	77.2167	28	13.2333	67	214.367	710.817	244	172.5	492	87	91	30	15	71.5	227	710	284	176.5
3	433.167	119.983	92.1167	10.8333	13.85	67	236.783	669.95	214	134.5	477	84	70	30	38.5	149	194	671	253	139
4	506.55	84.75	82.1333	25	12.3167	77	204.2	710.75	327	138	493	77	102	29	21	77.5	223	711	317	166
5	460.65	108.45	49.6167	27.85	11.8833	80	197.8	658.45	293	157.5	467	97	68	28	0.5	88.5	199	666	285	168.5
6	503.283	79.8833	62	27.0833	11.4167	60	180.383	683.667	283	151	496	81	76	30	16	108.5	197	693	316	135.5
7	478.117	106.533	81.8333	19.8333	10.3167	73	218.517	696.633	279	152.5	489	85	88	30	11.5	75.5	211	700	285	151
8	391.683	178.25	92.8833	14	22.1167	64	307.25	698.933	115	148.5	495	80	89	30	20	99.5	209	704	317	139.5
9	481.183	100.717	91.1833	0	18.1333	69	210.033	691.217	358	144	490	77	83	30	48.5	128	200	690	318	131.5
10	487.167	104.883	40.2167	40.0333	26.0667	87	211.2	698.367	307	144.5	498	80	79	30	40.5	128.5	199	697	317	142.5
11	504.917	107.433	63.5333	27.6167	11.85	64	210.433	715.35	354	163	496	80	98	30	18.5	68	218	714	288	164
12	106.95	507.4	82.4667	12	10.4	52	612.267	719.217	0	154	516	64	87	30	21	77.5	191	707	290	155
13	361.517	226.533	80.35	19.3	3.71667	43	329.9	691.417	99	163	496	64	90	30	19	55	194	690	290	170.5
14	526.567	80.0333	65.65	29	0.916667	61	175.6	702.167	352	165	495	82	100	30	0	46.5	222	717	290	180.5
15	222.117	357.9	95.3833	0	1.86667	33	455.15	677.267	0	163	494	82	101	30	19	77.5	223	717	290	158.5
16	267.2	355.983	70.6167	0.35	12.0667	40	439.017	706.217	123	171	493	82	105	30	18	89.5	227	720	288	159
17	454.65	111.783	63.1667	27	9.08333	49	211.033	665.683	212	172	496	82	102	30	12	29	224	720	288	198.5
18	308.033	282.383	85.6833	1.53333	8.53333	37	375.067	683.1	65	173	483	78	94	30	18	83	212	695	288	164.5
19	340.217	272	89.4833	4	19.2167	66	384.7	724.917	51	191	496	82	102	30	15	52.5	224	720	288	181.5
Annotations:
HI	vigorous intensity
MV	moderate to vigorous intensity
LPA	light intensity
N	19
Units: minutes

## Sheet: Activity types of Fibion thigh
ID	thigh_sitting	thigh_standing	thigh_walking	thigh_cycling	thigh_HI	thigh_MV	thigh_activity	thigh_total	thigh_long_sitting	thigh_LPA	criterion_sitting	criterion_standing	criterion_walking	criterion_cycling	criterion_HI	criterion_MV	criterion_activity	criterion_total	criterion_long_sitting	criterion_LPA
1	472.633	109.417	48.9167	24.9667	4	45	187.3	659.933	133	188	486	82	86	30	0	65	212	698	252	164
2	472.45	122.917	72.2167	27	16.1833	72	238.317	710.767	234	173.5	492	87	91	30	15	71.5	227	710	284	176.5
3	474.683	78.35	79.4	27.7	8.85	80	194.3	668.983	310	138	477	84	70	30	38.5	149	194	671	253	139
4	487.383	101.183	98.5333	8.48333	14.35	76	222.55	709.933	306	134	493	77	102	29	21	77.5	223	711	317	166
5	463.2	105.75	50.35	25	16.1667	80	197.267	660.467	265	156.5	467	97	68	28	0.5	88.5	199	666	285	168.5
6	480.65	90.3333	71.45	28	9.45	71	199.233	679.883	258	148	496	81	76	30	16	108.5	197	693	316	135.5
7	504.55	81.35	66.4167	27.6167	20.0833	77	195.467	700.017	323	149.5	489	85	88	30	11.5	75.5	211	700	285	151
8	477.817	86.4167	90.4833	28	17.2667	81	222.167	699.983	231	146.5	495	80	89	30	20	99.5	209	704	317	139.5
9	482.483	95.45	70.5167	22.9167	17.9	91	206.783	689.267	358	137.5	490	77	83	30	48.5	128	200	690	318	131.5
10	496.15	92.4	77.8167	16	17.0167	93	203.233	699.383	309	152.5	498	80	79	30	40.5	128.5	199	697	317	142.5
11	506.333	112.65	68.7333	27.9167	13.7833	80	223.083	729.417	324	155	496	80	98	30	18.5	68	218	714	288	164
12	543.683	62.1667	66.1333	27	12.3167	69	167.617	711.3	332	152	516	64	87	30	21	77.5	191	707	290	155
13	483.867	86.2667	88.6	16.8333	16.2667	69	207.967	691.833	279	143	496	64	90	30	19	55	194	690	290	170.5
14	506.567	102.05	66.2833	19.7	11.6	70	199.633	706.2	364	161	495	82	100	30	0	46.5	222	717	290	180.5
15	445.433	127.833	58.3167	28.7167	10.95	80	225.817	671.25	272	151	494	82	101	30	19	77.5	223	717	290	158.5
18	511.5	80.8833	62.3333	22.2167	10.6	80	176.033	687.533	292	162	483	78	94	30	18	83	212	695	288	164.5
19	477.783	118.683	73.2333	12.7833	39.8667	91	244.567	722.35	226	169	496	82	102	30	15	52.5	224	720	288	181.5
Annotations:
HI	vigorous intensity
MV	moderate to vigorous intensity
LPA	light intensity
N	17
Units: minutes

## Sheet: Energy expenditure of Fibion po
ID	pocket_EE_Sitting	pocket_EE_Standing	pocket_EE_Walking	pocket_EE_Cycling	pocket_EE_HI	pocket_EE_MV	pocket_EE_Activity	pocket_EE_LPA	k4b2_EE_Sitting	k4b2_EE_Standing	k4b2_EE_Walking	k4b2_EE_Cycling	k4b2_EE_HI	k4b2_EE_MV	k4b2_EE_Activity	k4b2_EE_LPA	k4b2_EE_12h	pocket_EE_12h
1	1.50403	1.89381	2.22546	7.21883	0	3.68537	2.47775	1.19303	1.81581	1.85272	2.47976	5.38039	0	6.0525	2.56198	1.35603	1521.53	1645
2	1.3007	1.59896	3.06021	6.1764	7.72702	5.23911	2.9269	1.1382	1.75555	1.97959	2.87098	4.86147	10.3157	6.29041	2.88926	1.34837	1579.9	1318
3	1.57072	2.22588	4.20562	6.06434	5.719	3.96908	3.82848	1.70161	2.17687	2.24149	3.07835	4.61472	7.61942	5.37778	3.0553	1.76753	1830.42	1632
4	1.59979	1.97011	3.49863	6.8626	9.30096	5.74326	3.52673	1.93114	1.3579	1.64744	2.26974	3.70554	7.26014	4.55003	2.40381	1.61294	1170.82	1504
5	1.50287	1.93512	4.61281	7.99028	1.54448	4.24972	3.93344	1.32259	1.57646	2.01543	2.36519	5.41966	7.07556	5.12621	2.43159	1.25744	1332.68	1622
6	1.1567	1.43554	2.44891	4.96401	5.60666	3.36202	2.43191	1.46248	1.39467	1.85077	2.43209	3.9129	7.07422	4.34193	2.54765	1.56419	1283.16	1186
7	1.85967	2.38536	3.99829	8.84787	12.5215	7.98357	4.06057	1.32005	2.1935	2.59172	3.71378	8.00739	15.4081	8.7959	4.05205	1.46564	2107.98	1900
8	1.37971	1.75178	3.76048	4.93393	9.0595	4.73125	3.16365	1.55495	1.34702	1.71617	3.26192	4.24814	8.09345	4.88879	2.78331	1.48331	1292.35	1360
9	1.61553	2.16317	3.7079	5.43969	6.81197	4.79401	3.66728	1.83653	1.70138	2.13345	3.3544	5.99878	8.82934	6.00406	3.44808	1.63206	1686.15	1538
10	1.24458	1.52996	3.45775	6.2403	4.7631	3.76995	2.95896	1.43998	1.55404	1.68933	3.48464	4.8909	7.61049	5.22757	2.97069	1.44169	1409.3	1174
11	1.48923	1.95028	3.32482	7.89857	7.71402	6.73961	3.38206	1.46967	1.38677	1.82855	3.22958	4.76476	8.82237	5.93263	2.96411	1.38295	1362.46	1596
12	1.63714	1.9208	3.42932	4.75053	8.70394	4.81301	3.13359	1.66895	1.57228	2.16904	3.56304	3.82329	10.068	5.83343	3.18278	1.67404	1487.16	1557
13	1.04193	1.21524	1.76948	3.57273	3.80628	2.80536	1.78486	1.94514	0.910604	1.05058	1.72081	1.57587	4.62353	3.10957	1.50991	1.63007	775.695	1081
14	1.02637	1.30922	2.31698	5.47626	0	4.49602	2.26147	1.28526	0.947925	1.16215	1.79089	3.85609	0	4.44533	1.82467	1.2273	925.768	1220
15	1.37593	1.50517	2.56108	3.02698	5.7362	3.0779	2.2803	1.61652	1.602	2.181	2.96461	2.8134	7.55272	4.81974	2.78321	1.86586	1383.95	1362
16	1.31654	1.51039	2.9663	3.50279	7.69991	3.70035	2.6196	1.7449	1.40619	1.62746	2.53342	3.18248	6.73727	4.10267	2.38466	1.65464	1242.9	1336
17	1.18474	1.48436	2.52852	3.79176	6.76289	4.9684	2.33866	1.56574	1.15763	1.30975	2.20453	2.09914	7.46848	5.30796	1.97315	1.4746	1007.05	1287
18	1.32691	1.53666	2.62063	2.91631	5.8804	3.26665	2.29726	1.66159	1.56105	1.74024	2.6164	3.15754	6.91435	4.171	2.43628	1.61249	1322.22	1419
19	1.97629	2.08776	3.61022	5.05969	8.38371	6.13914	3.3681	1.29548	1.83482	2.20958	3.69425	8.76871	11.9082	9.83773	3.83148	1.25119	1802.33	1741
Annotations:
HI	vigorous intensity
MV	moderate to vigorous intensity
LPA	light intensity
N	19
All units are kcal/min, excepting "12-h total EE", which is "kcal".

## Sheet: Energy expenditure of Fibion th
	thigh_EE_Sitting	thigh_EE_Standing	thigh_EE_Walking	thigh_EE_Cycling	thigh_EE_HI	thigh_EE_MV	thigh_EE_Activity	thigh_EE_LPA	k4b2_EE_Sitting	k4b2_EE_Standing	k4b2_EE_Walking	k4b2_EE_Cycling	k4b2_EE_HI	k4b2_EE_MV	k4b2_EE_Activity	k4b2_EE_LPA	k4b2_EE_12h	thigh_EE_12h
1	1.52745	1.8665	2.36805	7.79087	0	3.91643	2.549	1.11383	1.81581	1.85272	2.47976	5.38039	0	6.0525	2.56198	1.35603	1521.53	1645
2	1.35863	1.58134	3.12273	6.43769	8.07893	5.42989	2.99417	1.15855	1.75555	1.97959	2.87098	4.86147	10.3157	6.29041	2.88926	1.34837	1579.9	1318
3	1.51759	2.20431	4.25604	8.5552	5.64508	4.09779	4.01429	1.69344	2.17687	2.24149	3.07835	4.61472	7.61942	5.37778	3.0553	1.76753	1830.42	1632
4	1.57999	2.00775	3.69151	5.1637	8.22855	5.08188	3.4811	1.92379	1.3579	1.64744	2.26974	3.70554	7.26014	4.55003	2.40381	1.61294	1170.82	1504
5	1.51738	1.99387	5.06937	7.93848	1.51587	4.27123	4.16811	1.32079	1.57646	2.01543	2.36519	5.41966	7.07556	5.12621	2.43159	1.25744	1332.68	1628
6	1.16296	1.49635	2.59154	5.52091	5.70086	3.53254	2.57661	1.47621	1.39467	1.85077	2.43209	3.9129	7.07422	4.34193	2.54765	1.56419	1283.16	1186
7	1.94671	2.315	4.50801	10.9901	14.0497	9.36951	4.48637	1.25642	2.1935	2.59172	3.71378	8.00739	15.4081	8.7959	4.05205	1.46564	2107.98	1900
8	1.41992	1.80913	4.0568	6.89488	7.67262	5.00082	3.26288	1.5889	1.34702	1.71617	3.26192	4.24814	8.09345	4.88879	2.78331	1.48331	1292.35	1360
9	1.66417	2.20292	3.86944	9.31741	8.49767	5.86991	4.12101	1.82484	1.70138	2.13345	3.3544	5.99878	8.82934	6.00406	3.44808	1.63206	1686.15	1704
10	1.15916	1.48739	2.8946	6.28042	5.20528	3.70509	2.84552	1.3712	1.55404	1.68933	3.48464	4.8909	7.61049	5.22757	2.97069	1.44169	1409.3	1174
11	1.54881	2.04696	3.5979	8.59539	9.60532	7.71922	3.74227	1.44639	1.38677	1.82855	3.22958	4.76476	8.82237	5.93263	2.96411	1.38295	1362.46	1596
12	1.3839	1.78195	3.44732	7.87765	10.3363	6.24792	3.49521	1.513	1.57228	2.16904	3.56304	3.82329	10.068	5.83343	3.18278	1.67404	1487.16	1562
13	1.00934	1.27766	2.15391	5.25607	5.14898	3.80616	2.19119	1.93634	0.910604	1.05058	1.72081	1.57587	4.62353	3.10957	1.50991	1.63007	775.695	1081
14	1.03606	1.35383	2.49004	6.81169	0	5.41922	2.5274	1.28992	0.947925	1.16215	1.79089	3.85609	0	4.44533	1.82467	1.2273	925.768	1220
15	1.31927	1.55012	3.04158	6.82622	7.46268	4.09951	2.95009	1.53612	1.602	2.181	2.96461	2.8134	7.55272	4.81974	2.78321	1.86586	1383.95	1362
18	1.30242	1.45294	2.79531	6.23069	7.00625	4.60544	2.68692	1.59132	1.56105	1.74024	2.6164	3.15754	6.91435	4.171	2.43628	1.61249	1322.22	1419
19	1.97488	2.29694	3.5905	9.97089	11.3937	9.0156	3.96962	1.2078	1.83482	2.20958	3.69425	8.76871	11.9082	9.83773	3.83148	1.25119	1802.33	1741
Annotations:
HI	vigorous intensity
MV	moderate to vigorous intensity
LPA	light intensity
N	17
All units are kcal/min, excepting "12-h total EE", which is "kcal".
